# Supplementary material for: Modification Strategy of D-leucine Residue Addition on a Novel Peptide from Odorrana schmackeri, with Enhanced Bioactivity and In Vivo Efficacy
Source: Toxins (Basel). 2021 Aug 31;13(9):611. doi: 10.3390/toxins13090611 (PMC8473181; doi:10.3390/toxins13090611)
Supplement: Supplementary file 1 [file toxins-13-00611-s001.zip]

Archive with 1 entries (1 files):
- toxins-1299038-supplementary.pdf
